# Supplementary material for: On the Home Front: Specialised Reference Testing for Dengue in the Australasian Region
Source: Trop Med Infect Dis. 2018 Jul 15;3(3):75. doi: 10.3390/tropicalmed3030075 (PMC6161173; doi:10.3390/tropicalmed3030075)
Supplement: Supplementary file 1 [file tropicalmed-03-00075-s001.zip]

Archive with 3 entries (3 files):
- tropicalmed-315747-supple fig Proof.docx
- Supplementary Table 1 Proof.xls
- Supplementary Table 2.xls
