# Supplementary material for: On the Home Front: Specialised Reference Testing for Dengue in the Australasian Region
Source: Trop Med Infect Dis. 2018 Jul 15;3(3):75. doi: 10.3390/tropicalmed3030075 (PMC6161173; doi:10.3390/tropicalmed3030075)
Supplement: Supplementary file 1 [file tropicalmed-03-00075-s001.zip › Supplementary Table 1 Proof.xls]

## Sheet: Sheet1
Assay name	Oligos	Final concentration in a 20ul reaction (nM)	Sequence (5'-3')	Nucleotide position relevant to reference genome	Target region	Reference DENV genome and GenBank accession number	Reference
DU5-MGB2017	DU5-F1:	900	GAAYAACCAACGRAARAAGRCG	97-118	Capsid peptide coding region	DENV-1 KF973466	1
	DU5-F2:	900	ATGAACCAACGRAARAAGGTGG	99-119
	DU5-R13:	300	GAGAATCTCTTCGCCAACTGTG	174-195
	DU5-R2:	300	TGAGAATCTCTTYGTCARCTGYTG	174-196
	DU5-R4:	300	GAGAATCTCTTCACCAACCCTTG	176-195
	DU5-MGB2017:	150	6FAM–AATATGCTGAAACGCG-MGB NFQ	134-149
DENV1-TM2017	DENV1-2017_For:	900	AGGAGACCCCTCCCNA	10521-10536	3'UTR	DENV-1 HQ332183	2
	DENV1-2017_Rev:	500	CCTCTAACCTCTAGTCCTTACCAC	10584-10607
	DENV1-2017_Probe:	50	6FAM–CCCAACACCAGGGGAAGCTGTAYCCT-BHQ	10557-10582
DENV2-2016MGB	D2_v1_3UTR_FWD:	300	CAGCCTGTARCTCCACCT	10413-10430	3'UTR	DENV-2 EF105379	3
	D2_v1_3UTR_REV:	700	CTCTAACCGCTAGTCCACTAC	10485-10505
	D2-3UTR-MGB:	250	6FAM–AGGCCACAARCCAT-MGB NFQ	10453-10480
DENV3-TM2017	D3-3UTR-for:	900	TGACACRACGCAGCAGC	10473-10489	3'UTR	DENV-3 JQ922555	4
	D3-3UTR-rev:	500	CGTCAATATGCTGTTTTTRTTTGCG	10554-10579
	D3-3UTR-Prb:	150	6FAM–AGCACTGAGGGAAGCTGTACCTCCYTGC-BHQ	10498-10525
DENV4-TM2017	D4-3UTR-for:	700	CTGTAGCTCCGCCAAHAAYGG	10355-10375	3'UTR	DENV-4 JF262780	5
	D4-3UTR-rev:	900	CTCCTCTAACCRCTAGTCCAATA	10430-10452
	D4-3UTR-Prb:	150	6FAM–TGCGCCACGGAAGCTGTACGCGTGG-BHQ	10403-10427
ZIKV Pacific E	Zika E for	500	AAGTTTGCATGCTCCAAGAAAAT	1222-1244	Envelope	ZIKV EU545988	6
	Zika E rev	900	CAGCATTATCCGGTACTCCAGAT	1293-1271
	Zika E Probe	200	FAM-ACCGGGAAGAGCATCCAGCCAGA-TAMRA	1246-1268
ZIKV Pacific NS1	Zika NS1for	500	GCACAATGCCCCCACTGT	3329-3346	NS1	ZIKV EU545988	7
	Zika NS1 rev	500	TGGGCCTTATCTCCATTCCA	3394-3375
	Zika NS1 Probe	200	FAM-TTCCGGGCTAAAGATGGCTGTTGGT-TAMRA	3349-3373
CHIKV MA	CHIKV-MAfor	390	CCCGGTAAGAGCGGTGAA	10731-10748	Envelope 1	CHIKV AM258995	8
	CHIKV-MArev	390	CTTCCGGTATGTCGATGGAGAT	10792-10771
	CHIKV-MA Probe	195	6FAM-TGCGCCGTAGGGAACATGCC-TAMRA	10750-10769
1	https://www.protocols.io/view/dengue-virus-denv-universal-mgb-taqman-2017-n7jdhkn
2	https://www.protocols.io/view/dengue-virus-type-1-denv-1-taqman-denv1-tm2017-ass-n7mdhk6
3	https://www.protocols.io/view/dengue-virus-type-2-denv-2-mgb-taqman-denv2-2016mg-n7kdhkw
4	https://www.protocols.io/view/dengue-virus-type-3-denv-3-taqman-denv3-tm2017-ass-n7ndhme
5	https://www.protocols.io/view/dengue-virus-type-4-denv-4-taqman-denv4-tm2017-ass-n7pdhmn
6	Pyke, A.T.; Daly, M.T.; Cameron, J.N.; Moore, P.R.; Taylor, C.T.; Hewitson, G.R.; Humphreys, J.L.; Gair, R. Imported Zika virus infection from the Cook Islands into Australia, 2014. PLoS Curr. 2014, 6. doi:10.1371/currents.outbreaks.4635a54dbffba2156fb2fd76dc49f65e.
7	Pyke, A.T.; Daly, M.T.; Cameron, J.N.; Moore, P.R.; Taylor, C.T.; Hewitson, G.R.; Humphreys, J.L.; Gair, R. Imported Zika virus infection from the Cook Islands into Australia, 2014. PLoS Curr. 2014, 6. doi:10.1371/currents.outbreaks.4635a54dbffba2156fb2fd76dc49f65e.
8	van den Hurk, A.F.; Hall-Mendelin, S.; Pyke, A.T.; Smith, G.A.; Mackenzie, J.S. Vector competence of Australian mosquitoes for chikungunya virus. Vector Borne Zoonotic Dis. 2010, 10, 489–495. doi:10.1089/vbz.2009.0106.
