# Supplementary material for: On the Home Front: Specialised Reference Testing for Dengue in the Australasian Region
Source: Trop Med Infect Dis. 2018 Jul 15;3(3):75. doi: 10.3390/tropicalmed3030075 (PMC6161173; doi:10.3390/tropicalmed3030075)
Supplement: Supplementary file 1 [file tropicalmed-03-00075-s001.zip › Supplementary Table 2.xls]

## Sheet: Sheet1
Count of Status	Virus
	Chikungunya	Dengue					Dengue Total	Zika	Grand Total
country		Type 1	Type 2	Type 3	Type 4	(blank)
Afghanistan						1	1		1
American Samoa	1					1	1	1	3
Australia						4	4		4
Bangladesh	1		1			3	4		5
Barbados						1	1		1
Brazil	3					3	3		6
Cambodia						8	8		8
Central Asia						1	1		1
Chile						1	1		1
China					1		1		1
Colombia						4	4	1	5
Cook Islands	4			1		22	23	4	31
Costa Rica						1	1		1
East Timor						4	4		4
Europe						1	1		1
Fiji	15		7			96	103	16	134
French Polynesia	4					19	19		23
Guatemala						3	3		3
Haiti						1	1		1
India	9	1		1	2	53	57		66
Indonesia	3	3	5	6	2	126	142	1	146
Jamaica						2	2		2
Japan						1	1		1
Kenya						1	1		1
Kiribati	3					3	3		6
Laos						1	1		1
Malaysia	1					20	20		21
Myanmar						3	3		3
Nauru						2	2		2
New Caledonia		2	2			5	9		9
Nicaragua								1	1
North Africa						1	1		1
Northern Europe						1	1		1
Pakistan						1	1		1
Panama						1	1		1
Papua New Guinea						10	10	1	12
Philippines						17	17	1	18
Samoa	39	1	18	21		90	130	18	187
Singapore						8	8		8
Solomon Islands			2			13	15		15
South America						1	1		1
South East Asia						3	3		3
Sri Lanka			1			10	11		11
Taiwan						1	1		1
Thailand			3	1	1	64	69	1	70
Tokelau	1								1
Tonga	2			1		57	58	49	109
Trinidad and Tobago	1							2	3
Tuvalu						2	2		2
United States of America						1	1		1
Unknown						3	3		3
Vanuatu			4			25	29	1	30
Venezuela						1	1	1	2
Vietnam			1			9	10		10
Grand Total	87	7	44	31	6	711	798	98	985
